# Supplementary material for: Integrated Analysis of the microRNA–mRNA Network Predicts Potential Regulators of Atrial Fibrillation in Humans
Source: Cells. 2022 Aug 24;11(17):2629. doi: 10.3390/cells11172629 (PMC9454849; doi:10.3390/cells11172629)
Supplement: Supplementary file 1 [file cells-11-02629-s001.zip]

Archive with 1 entries (1 files):
- cells-1862574-supplementary.pdf
